# Supplementary material for: Transcranial High-Frequency Terahertz Stimulation Alleviates Anxiety-like Behavior in Mice via a Noninvasive Approach
Source: Research (Wash D C). 2025 Aug 8;8:0766. doi: 10.34133/research.0766 (PMC12332262; doi:10.34133/research.0766)
Supplement: Supplementary 1 — Figs. S1 to S3 Tables S1 to S10 [file research.0766.f1.zip]

Archive with 2 entries (2 files):
- Supplemental Material.docx
- Table S1-S10.docx
